# Supplementary material for: Downregulation of SFRP2 facilitates cancer stemness and radioresistance of glioma cells via activating Wnt/β-catenin signaling
Source: PLoS One. 2021 Dec 1;16(12):e0260864. doi: 10.1371/journal.pone.0260864 (PMC8635357; doi:10.1371/journal.pone.0260864)
Supplement: S1 Table — (XLSX) [file pone.0260864.s003.xlsx]

## Sheet: Sheet1
Supplementary Table 1. The differentially expressed mRNAs between radiotherapy treated and non-radiotherapy treated glioma patients in TCGA.
Gene	log2 Fold change	P.Value
CHI3L1	1.79647	3.77736e-07
HLA-DRB5	1.30193	3.66421e-09
PDPN	1.24078	1.55607e-07
ANXA1	1.22411	6.91636e-08
HLA-DQB1	1.19632	3.77773e-09
CHI3L2	1.18738	3.99945e-06
HLA-DRB1	1.15622	1.13466e-08
HLA-DRA	1.15005	3.84375e-08
SPOCD1	1.11386	1.16656e-06
FCGBP	1.10834	1.22208e-06
TIMP1	1.0942	3.8552e-06
IGFBP2	1.07698	2.54997e-06
HLA-DPB1	1.07363	4.60626e-08
EMP3	1.05918	1.85259e-06
SOCS3	1.05463	1.29831e-06
HLA-DPA1	1.05152	1.46402e-07
HLA-DQA1	1.04473	7.96239e-07
COL4A1	1.04197	4.95205e-07
SLN	1.04166	3.8127e-05
UBE2C	1.0404	1.71987e-06
CDC20	1.03755	6.96788e-09
LTF	1.03135	0.000121463
HOXD8	1.02086	2.95262e-07
HLA-DOA	1.01718	7.05407e-08
S100A4	1.01633	1.27072e-08
CD74	1.00749	4.74067e-08
EN1	1.0021	1.00352e-09
SCRT1	-1.02597	2.12533e-06
LHX5	-1.02884	3.27454e-07
SELL	-1.02956	3.90783e-05
BRINP1	-1.0308	1.11435e-08
NSG2	-1.03983	1.73237e-06
KCNIP2	-1.0732	3.09714e-08
CHGB	-1.11034	1.63635e-07
TRIM67	-1.15433	8.85635e-06
PRLHR	-1.38215	4.72276e-10
SFRP2	-1.88538	1.52727e-09
